# Supplementary material for: Mortality for Lung Cancer among PVC Baggers Employed in the Vinyl Chloride Industry
Source: Int J Environ Res Public Health. 2022 May 20;19(10):6246. doi: 10.3390/ijerph19106246 (PMC9141742; doi:10.3390/ijerph19106246)
Supplement: Supplementary file 1 [file ijerph-19-06246-s001.zip]

Archive with 1 entries (1 files):
- ijerph-1700205-supplementary.pdf
